# Supplementary material for: Heterogeneity of Primary Ciliary Dyskinesia Gene Variants: A Genetic Database Analysis in Russia
Source: Int J Mol Sci. 2025 Dec 2;26(23):11674. doi: 10.3390/ijms262311674 (PMC12692196; doi:10.3390/ijms262311674)
Supplement: Supplementary file 1 [file ijms-26-11674-s001.zip]

Archive with 1 entries (1 files):
- ijms-4008327-supplementary.pdf
